# Supplementary material for: Probiotics as Microbiome Modulators in Male Infertility: Rethinking Dysbiosis Across the Gut–Testis Axis
Source: J Pers Med. 2026 Feb 6;16(2):99. doi: 10.3390/jpm16020099 (PMC12942581; doi:10.3390/jpm16020099)
Supplement: Supplementary file 1 [file jpm-16-00099-s001.zip]

Archive with 1 entries (1 files):
- jpm-4110109-supplementary.pdf
